# Supplementary material for: Cytokine Profiles as Potential Prognostic and Therapeutic Markers in SARS-CoV-2-Induced ARDS
Source: J Clin Med. 2022 May 24;11(11):2951. doi: 10.3390/jcm11112951 (PMC9180983; doi:10.3390/jcm11112951)
Supplement: Supplementary file 1 [file jcm-11-02951-s001.zip]

Archive with 1 entries (1 files):
- jcm-1717210-supplementary.pdf
